# Supplementary material for: Description of Rhodnius marabaensis sp. n. (Hemiptera, Reduviidae, Triatominae) from Pará State, Brazil
Source: Zookeys. 2016 Oct 3;(621):45–62. doi: 10.3897/zookeys.621.9662 (PMC5096047; doi:10.3897/zookeys.621.9662)
Supplement: XML Treatment for Rhodnius marabaensis [file zookeys.621.9662-treatment1.xml]

<!DOCTYPE tp:taxon-treatment
  PUBLIC "-//TaxonX//DTD Taxonomic Treatment Publishing DTD v0 20100105//EN" "tax-treatment-NSO.dtd">
<tp:taxon-treatment xmlns:tp="http://www.plazi.org/taxpub"><tp:treatment-meta><kwd-group><label>Taxon classification</label><kwd><named-content content-type="kingdom">Animalia</named-content></kwd><kwd><named-content content-type="order">Hemiptera</named-content></kwd><kwd><named-content content-type="family">Reduviidae</named-content></kwd></kwd-group><mixed-citation publication-type="journal"><person-group><name><surname>Souza</surname><given-names>Eder dos Santos</given-names></name><name><surname>Von Atzingen</surname><given-names>Noé Carlos Barbosa</given-names></name><name><surname>Furtado</surname><given-names>Maria Betânia</given-names></name><name><surname>de Oliveira</surname><given-names>Jader</given-names></name><name><surname>Nascimento</surname><given-names>Juliana Damieli</given-names></name><name><surname>Vendrami</surname><given-names>Daniel Pagotto</given-names></name><name><surname>Gardim</surname><given-names>Sueli</given-names></name><name><surname>da Rosa</surname><given-names>João Aristeu</given-names></name></person-group><article-title>Description of <italic><tp:taxon-name><tp:taxon-name-part taxon-name-part-type="genus">Rhodnius</tp:taxon-name-part> <tp:taxon-name-part taxon-name-part-type="species">marabaensis</tp:taxon-name-part></tp:taxon-name></italic> sp. n. (<tp:taxon-name><tp:taxon-name-part taxon-name-part-type="order">Hemiptera</tp:taxon-name-part></tp:taxon-name>, <tp:taxon-name><tp:taxon-name-part taxon-name-part-type="family">Reduviidae</tp:taxon-name-part></tp:taxon-name>, <tp:taxon-name><tp:taxon-name-part taxon-name-part-type="subfamily">Triatominae</tp:taxon-name-part></tp:taxon-name>) from Pará State, Brazil</article-title><source>Zookeys</source><day>3</day><month>10</month><year>2016</year><volume>2016</volume><issue>621</issue><fpage>45</fpage><lpage>62</lpage><pub-id pub-id-type="doi">10.3897/zookeys.621.9662</pub-id></mixed-citation></tp:treatment-meta><tp:nomenclature><tp:taxon-name>
              <tp:taxon-name-part taxon-name-part-type="genus">Rhodnius</tp:taxon-name-part>
              <tp:taxon-name-part taxon-name-part-type="species">marabaensis</tp:taxon-name-part>
              <object-id xmlns:xlink="http://www.w3.org/1999/xlink" content-type="zoobank" xlink:type="simple">http://zoobank.org/883B9B62-9E78-4AFF-9518-021593A308A4</object-id>
            </tp:taxon-name><tp:taxon-status xmlns:xlink="http://www.w3.org/1999/xlink" xlink:type="simple">sp. n.</tp:taxon-status></tp:nomenclature><tp:treatment-sec sec-type="Holotype" id="SECID0EOYAG"><title>Holotype</title><p>♂. <bold>BRAZIL: Pará</bold>: Marabá: Reserva Ambiental Murumurú, <named-content xmlns:xlink="http://www.w3.org/1999/xlink" content-type="dwc:verbatimCoordinates" xlink:type="simple"><named-content content-type="geo-json" specific-use="{&#34;type&#34;:&#34;Point&#34;,&#34;coordinates&#34;:[-63.402528,-10.168083]}" id="NCID0EZYAG" xlink:type="simple">10°10'05.1"S, 63°24'09.1"W</named-content></named-content>, 12 May 2014, N. C. B. Von Atzingen, M. B. Furtado, <abbrev xmlns:xlink="http://www.w3.org/1999/xlink" content-type="institution" xlink:title="School of Pharmaceutical Sciences of São Paulo State University" id="ABBRID0E5YAG" xlink:type="simple">UNESP</abbrev>.</p></tp:treatment-sec><tp:treatment-sec sec-type="Paratypes" id="SECID0ECZAG"><title>Paratypes.</title><p>1 ♀: same data as holotype (<abbrev xmlns:xlink="http://www.w3.org/1999/xlink" content-type="institution" xlink:title="School of Pharmaceutical Sciences of São Paulo State University" id="ABBRID0EIZAG" xlink:type="simple">UNESP</abbrev>). 14 ♀, 14 ♂ <bold>BRAZIL</bold>: Pará: Jacundá/Jatobal/Marabá,N.C.B. Von Atzingen, Maraba Cultural Center Foundation – <abbrev xmlns:xlink="http://www.w3.org/1999/xlink" content-type="institution" xlink:title="Maraba Cultural Center Foundation" id="ABBRID0EOZAG" xlink:type="simple">MCCF</abbrev>.</p></tp:treatment-sec><tp:treatment-sec sec-type="Synonym" id="SECID0ESZAG"><title>Synonym.</title><p>
              <italic><tp:taxon-name><tp:taxon-name-part taxon-name-part-type="genus">Rhodnius</tp:taxon-name-part> <tp:taxon-name-part taxon-name-part-type="species">jacundaensis</tp:taxon-name-part></tp:taxon-name></italic> Serra, Serra and Von Atzingen (1980) [<italic>nomen nudum</italic>].</p></tp:treatment-sec><tp:treatment-sec sec-type="etymology" id="SECID0EE1AG"><title>Etymology.</title><p>The name <italic><tp:taxon-name><tp:taxon-name-part taxon-name-part-type="genus">Rhodnius</tp:taxon-name-part> <tp:taxon-name-part taxon-name-part-type="species">marabaensis</tp:taxon-name-part></tp:taxon-name></italic> was chosen because this species was found in the city of Marabá, Pará, Brazil.</p></tp:treatment-sec><tp:treatment-sec sec-type="diagnosis" id="SECID0EU1AG"><title>Diagnosis.</title><p>The most notable morphological features that distinguish <italic><tp:taxon-name><tp:taxon-name-part taxon-name-part-type="genus">Rhodnius</tp:taxon-name-part> <tp:taxon-name-part taxon-name-part-type="species">marabaensis</tp:taxon-name-part></tp:taxon-name></italic> sp. n. are the keel-shaped apex of the head, this feature is not accentuated in <italic><tp:taxon-name><tp:taxon-name-part taxon-name-part-type="genus">Rhodnius</tp:taxon-name-part> <tp:taxon-name-part taxon-name-part-type="species">prolixus</tp:taxon-name-part></tp:taxon-name></italic> or <italic><tp:taxon-name><tp:taxon-name-part taxon-name-part-type="genus">Rhodnius</tp:taxon-name-part> <tp:taxon-name-part taxon-name-part-type="species">robustus</tp:taxon-name-part></tp:taxon-name></italic> ; the second antennal segment of <italic><tp:taxon-name><tp:taxon-name-part taxon-name-part-type="genus">Rhodnius</tp:taxon-name-part> <tp:taxon-name-part taxon-name-part-type="species">marabaensis</tp:taxon-name-part></tp:taxon-name></italic> sp. n. is 10.3 times larger than the first; in <italic><tp:taxon-name><tp:taxon-name-part taxon-name-part-type="genus">Rhodnius</tp:taxon-name-part> <tp:taxon-name-part taxon-name-part-type="species">prolixus</tp:taxon-name-part></tp:taxon-name></italic>, it is 6.2 times larger, and in <italic><tp:taxon-name><tp:taxon-name-part taxon-name-part-type="genus">Rhodnius</tp:taxon-name-part> <tp:taxon-name-part taxon-name-part-type="species">robustus</tp:taxon-name-part></tp:taxon-name></italic> it is 8.3 times larger. The prosternum has a longer and more clearly shaped stridulatory sulcus relative to those of <italic><tp:taxon-name><tp:taxon-name-part taxon-name-part-type="genus">Rhodnius</tp:taxon-name-part> <tp:taxon-name-part taxon-name-part-type="species">prolixus</tp:taxon-name-part></tp:taxon-name></italic> and <italic><tp:taxon-name><tp:taxon-name-part taxon-name-part-type="genus">Rhodnius</tp:taxon-name-part> <tp:taxon-name-part taxon-name-part-type="species">robustus</tp:taxon-name-part></tp:taxon-name></italic>. In <italic><tp:taxon-name><tp:taxon-name-part taxon-name-part-type="genus">Rhodnius</tp:taxon-name-part> <tp:taxon-name-part taxon-name-part-type="species">marabaensis</tp:taxon-name-part></tp:taxon-name></italic> sp. n. the transverse carinae that border the mesosternum and the metasternum are elevated and prominent, and possess convex curvature in the central portion. In <italic><tp:taxon-name><tp:taxon-name-part taxon-name-part-type="genus">Rhodnius</tp:taxon-name-part> <tp:taxon-name-part taxon-name-part-type="species">prolixus</tp:taxon-name-part></tp:taxon-name></italic>, they are less elevated and prominent, and in <italic><tp:taxon-name><tp:taxon-name-part taxon-name-part-type="genus">Rhodnius</tp:taxon-name-part> <tp:taxon-name-part taxon-name-part-type="species">robustus</tp:taxon-name-part></tp:taxon-name></italic> they are interrupted in the central portion. The set of dark brown spots presents in the ventral abdomen of <italic><tp:taxon-name><tp:taxon-name-part taxon-name-part-type="genus">Rhodnius</tp:taxon-name-part> <tp:taxon-name-part taxon-name-part-type="species">marabaensis</tp:taxon-name-part></tp:taxon-name></italic> sp. n. does not appear in <italic><tp:taxon-name><tp:taxon-name-part taxon-name-part-type="genus">Rhodnius</tp:taxon-name-part> <tp:taxon-name-part taxon-name-part-type="species">prolixus</tp:taxon-name-part></tp:taxon-name></italic> or <italic><tp:taxon-name><tp:taxon-name-part taxon-name-part-type="genus">Rhodnius</tp:taxon-name-part> <tp:taxon-name-part taxon-name-part-type="species">robustus</tp:taxon-name-part></tp:taxon-name></italic>. The ventral connective is also distinct among the three species: the black spots are smaller and, on the sixth segment, much smaller in <italic><tp:taxon-name><tp:taxon-name-part taxon-name-part-type="genus">Rhodnius</tp:taxon-name-part> <tp:taxon-name-part taxon-name-part-type="species">marabaensis</tp:taxon-name-part></tp:taxon-name></italic> sp. n. The apex of the endosoma of male genitalia of <italic><tp:taxon-name><tp:taxon-name-part taxon-name-part-type="genus">Rhodnius</tp:taxon-name-part> <tp:taxon-name-part taxon-name-part-type="species">marabaensis</tp:taxon-name-part></tp:taxon-name></italic> sp. n. was found to be long and straight, in <italic><tp:taxon-name><tp:taxon-name-part taxon-name-part-type="genus">Rhodnius</tp:taxon-name-part> <tp:taxon-name-part taxon-name-part-type="species">prolixus</tp:taxon-name-part></tp:taxon-name></italic>, the apex is long and convex, and in <italic><tp:taxon-name><tp:taxon-name-part taxon-name-part-type="genus">Rhodnius</tp:taxon-name-part> <tp:taxon-name-part taxon-name-part-type="species">robustus</tp:taxon-name-part></tp:taxon-name></italic> it is shorter, wide, and convex. The posterior surface and the ventral surface of the ninth and tenth segments of external female genitalia are distinct in the three species. <italic><tp:taxon-name><tp:taxon-name-part taxon-name-part-type="genus">Rhodnius</tp:taxon-name-part> <tp:taxon-name-part taxon-name-part-type="species">marabaensis</tp:taxon-name-part></tp:taxon-name></italic> sp. n. eggs possess chorion rims, whereas those of <italic><tp:taxon-name><tp:taxon-name-part taxon-name-part-type="genus">Rhodnius</tp:taxon-name-part> <tp:taxon-name-part taxon-name-part-type="species">prolixus</tp:taxon-name-part></tp:taxon-name></italic> and <italic><tp:taxon-name><tp:taxon-name-part taxon-name-part-type="genus">Rhodnius</tp:taxon-name-part> <tp:taxon-name-part taxon-name-part-type="species">robustus</tp:taxon-name-part></tp:taxon-name></italic> do not (Figs <xref ref-type="fig" rid="F1">1</xref>, <xref ref-type="fig" rid="F3">3</xref>, <xref ref-type="fig" rid="F5">5</xref>, <xref ref-type="fig" rid="F6">6</xref>, <xref ref-type="fig" rid="F7">7</xref>, <xref ref-type="fig" rid="F10">10</xref>, <xref ref-type="fig" rid="F11">11</xref>, <xref ref-type="fig" rid="F12">12</xref>, <xref ref-type="fig" rid="F13">13</xref>).</p></tp:treatment-sec><tp:treatment-sec sec-type="description" id="SECID0EBEBG"><title>Description.</title><p>Measurements of 15 females and 15 males of <italic><tp:taxon-name><tp:taxon-name-part taxon-name-part-type="genus">Rhodnius</tp:taxon-name-part> <tp:taxon-name-part taxon-name-part-type="species">marabaensis</tp:taxon-name-part></tp:taxon-name></italic> sp. n., <italic><tp:taxon-name><tp:taxon-name-part taxon-name-part-type="genus">Rhodnius</tp:taxon-name-part> <tp:taxon-name-part taxon-name-part-type="species">prolixus</tp:taxon-name-part></tp:taxon-name></italic>, and <italic><tp:taxon-name><tp:taxon-name-part taxon-name-part-type="genus">Rhodnius</tp:taxon-name-part> <tp:taxon-name-part taxon-name-part-type="species">robustus</tp:taxon-name-part></tp:taxon-name></italic> are detailed in the Table <xref ref-type="table" rid="T1">1</xref>.</p><table-wrap id="T1" position="float" orientation="portrait"><label>Table 1.</label><caption><p>Mean of measurement (mm) of 15 females and males of <italic><tp:taxon-name><tp:taxon-name-part taxon-name-part-type="genus">Rhodnius</tp:taxon-name-part> <tp:taxon-name-part taxon-name-part-type="species">marabaensis</tp:taxon-name-part></tp:taxon-name></italic> sp. n., <italic><tp:taxon-name><tp:taxon-name-part taxon-name-part-type="genus">Rhodnius</tp:taxon-name-part> <tp:taxon-name-part taxon-name-part-type="species">prolixus</tp:taxon-name-part></tp:taxon-name></italic>, and <italic><tp:taxon-name><tp:taxon-name-part taxon-name-part-type="genus">Rhodnius</tp:taxon-name-part> <tp:taxon-name-part taxon-name-part-type="species">robustus</tp:taxon-name-part></tp:taxon-name></italic>.</p></caption><table id="TID0E34AG" rules="all"><tbody><tr><th rowspan="1" colspan="1"/><th rowspan="1" colspan="3">Male</th><th rowspan="1" colspan="3">Female</th></tr><tr><th rowspan="1" colspan="1"/><th rowspan="1" colspan="1">
              <italic><tp:taxon-name><tp:taxon-name-part taxon-name-part-type="genus">Rhodnius</tp:taxon-name-part> <tp:taxon-name-part taxon-name-part-type="species">marabaensis</tp:taxon-name-part></tp:taxon-name></italic>
            </th><th rowspan="1" colspan="1">
              <italic><tp:taxon-name><tp:taxon-name-part taxon-name-part-type="genus">Rhodnius</tp:taxon-name-part> <tp:taxon-name-part taxon-name-part-type="species">prolixus</tp:taxon-name-part></tp:taxon-name></italic>
            </th><th rowspan="1" colspan="1">
              <italic><tp:taxon-name><tp:taxon-name-part taxon-name-part-type="genus">Rhodnius</tp:taxon-name-part> <tp:taxon-name-part taxon-name-part-type="species">robustus</tp:taxon-name-part></tp:taxon-name></italic>
            </th><th rowspan="1" colspan="1">
              <italic><tp:taxon-name><tp:taxon-name-part taxon-name-part-type="genus">Rhodnius</tp:taxon-name-part> <tp:taxon-name-part taxon-name-part-type="species">marabaensis</tp:taxon-name-part></tp:taxon-name></italic>
            </th><th rowspan="1" colspan="1">
              <italic><tp:taxon-name><tp:taxon-name-part taxon-name-part-type="genus">Rhodnius</tp:taxon-name-part> <tp:taxon-name-part taxon-name-part-type="species">prolixus</tp:taxon-name-part></tp:taxon-name></italic>
            </th><th rowspan="1" colspan="1">
              <italic><tp:taxon-name><tp:taxon-name-part taxon-name-part-type="genus">Rhodnius</tp:taxon-name-part> <tp:taxon-name-part taxon-name-part-type="species">robustus</tp:taxon-name-part></tp:taxon-name></italic>
            </th></tr><tr><td rowspan="1" colspan="1">
                      <abbrev xmlns:xlink="http://www.w3.org/1999/xlink" xlink:title="head length" id="ABBRID0EIKBG" xlink:type="simple">HL</abbrev>
                    </td><td rowspan="1" colspan="1">
              <bold>4.90</bold> <sup>a</sup></td><td rowspan="1" colspan="1">3.87 <sup>b</sup></td><td rowspan="1" colspan="1">3.82 <sup>c</sup></td><td rowspan="1" colspan="1">
              <bold>5.32</bold> <sup>a</sup></td><td rowspan="1" colspan="1">3.90 <sup>b</sup></td><td rowspan="1" colspan="1">4.06 <sup>c</sup></td></tr><tr><td rowspan="1" colspan="1">
                      <abbrev xmlns:xlink="http://www.w3.org/1999/xlink" xlink:title="inner distance between eyes" id="ABBRID0EYLBG" xlink:type="simple">IE</abbrev>
                    </td><td rowspan="1" colspan="1">0.62 <sup>a</sup></td><td rowspan="1" colspan="1">0.53 <sup>b</sup></td><td rowspan="1" colspan="1">0.64 <sup>a</sup></td><td rowspan="1" colspan="1">0.59 <sup>a</sup></td><td rowspan="1" colspan="1">0.56 <sup>b</sup></td><td rowspan="1" colspan="1">0.67 <sup>c</sup></td></tr><tr><td rowspan="1" colspan="1">
                      <abbrev xmlns:xlink="http://www.w3.org/1999/xlink" xlink:title="anteocular distance" id="ABBRID0EENBG" xlink:type="simple">AO</abbrev>
                    </td><td rowspan="1" colspan="1">2.21 <sup>a</sup></td><td rowspan="1" colspan="1">2.05 <sup>b</sup></td><td rowspan="1" colspan="1">2.23 <sup>c</sup></td><td rowspan="1" colspan="1">3.04 <sup>a</sup></td><td rowspan="1" colspan="1">2.26 <sup>b</sup></td><td rowspan="1" colspan="1">2.38 <sup>c</sup></td></tr><tr><td rowspan="1" colspan="1">
                      <abbrev xmlns:xlink="http://www.w3.org/1999/xlink" xlink:title="postocular distance" id="ABBRID0EOOBG" xlink:type="simple">PO</abbrev>
                    </td><td rowspan="1" colspan="1">0.98 <sup>a</sup></td><td rowspan="1" colspan="1">0.92 <sup>b</sup></td><td rowspan="1" colspan="1">0.72 <sup>c</sup></td><td rowspan="1" colspan="1">1.06 <sup>a</sup></td><td rowspan="1" colspan="1">0.77 <sup>b</sup></td><td rowspan="1" colspan="1">0.78 <sup>c</sup></td></tr><tr><td rowspan="1" colspan="1">
                      <abbrev xmlns:xlink="http://www.w3.org/1999/xlink" xlink:title="diameter of the eye" id="ABBRID0EYPBG" xlink:type="simple">DE</abbrev>
                    </td><td rowspan="1" colspan="1">1.72 <sup>a</sup></td><td rowspan="1" colspan="1">1.94 <sup>b</sup></td><td rowspan="1" colspan="1">1.00 <sup>c</sup></td><td rowspan="1" colspan="1">1.91 <sup>a</sup></td><td rowspan="1" colspan="1">1.68 <sup>b</sup></td><td rowspan="1" colspan="1">1.64 <sup>c</sup></td></tr><tr><td rowspan="1" colspan="1">
                      <abbrev xmlns:xlink="http://www.w3.org/1999/xlink" xlink:title="lengths of first rostral" id="ABBRID0EERBG" xlink:type="simple">R1</abbrev>
                    </td><td rowspan="1" colspan="1">0.97 <sup>a</sup></td><td rowspan="1" colspan="1">0.55 <sup>b</sup></td><td rowspan="1" colspan="1">0.91 <sup>c</sup></td><td rowspan="1" colspan="1">0.93 <sup>a</sup></td><td rowspan="1" colspan="1">0.57 <sup>b</sup></td><td rowspan="1" colspan="1">0.97 <sup>c</sup></td></tr><tr><td rowspan="1" colspan="1">
                      <abbrev xmlns:xlink="http://www.w3.org/1999/xlink" xlink:title="lengths of second rostral" id="ABBRID0EOSBG" xlink:type="simple">R2</abbrev>
                    </td><td rowspan="1" colspan="1">
              <bold>3.87</bold> <sup>a</sup></td><td rowspan="1" colspan="1">3.25 <sup>b</sup></td><td rowspan="1" colspan="1">3.02 <sup>c</sup></td><td rowspan="1" colspan="1">
              <bold>3.77</bold> <sup>a</sup></td><td rowspan="1" colspan="1">3.32 <sup>b</sup></td><td rowspan="1" colspan="1">3.30 <sup>c</sup></td></tr><tr><td rowspan="1" colspan="1">
                      <abbrev xmlns:xlink="http://www.w3.org/1999/xlink" xlink:title="lengths of third rostral" id="ABBRID0E3TBG" xlink:type="simple">R3</abbrev>
                    </td><td rowspan="1" colspan="1">0.87 <sup>a</sup></td><td rowspan="1" colspan="1">0.33 <sup>b</sup></td><td rowspan="1" colspan="1">0.92 <sup>c</sup></td><td rowspan="1" colspan="1">0.77 <sup>a</sup></td><td rowspan="1" colspan="1">0.39 <sup>b</sup></td><td rowspan="1" colspan="1">0.96 <sup>c</sup></td></tr><tr><td rowspan="1" colspan="1">
                      <abbrev xmlns:xlink="http://www.w3.org/1999/xlink" xlink:title="total length of the triatomine" id="ABBRID0EGVBG" xlink:type="simple">TL</abbrev>
                    </td><td rowspan="1" colspan="1">
              <bold>20.41</bold> <sup>a</sup></td><td rowspan="1" colspan="1">19.98 <sup>b</sup></td><td rowspan="1" colspan="1">20.20 <sup>c</sup></td><td rowspan="1" colspan="1">
              <bold>22.35</bold> <sup>a</sup></td><td rowspan="1" colspan="1">20.98 <sup>b</sup></td><td rowspan="1" colspan="1">21.28 <sup>c</sup></td></tr><tr><td rowspan="1" colspan="1">
                      <abbrev xmlns:xlink="http://www.w3.org/1999/xlink" xlink:title="maximum width of the thorax" id="ABBRID0EWWBG" xlink:type="simple">MWT</abbrev>
                    </td><td rowspan="1" colspan="1">4.25 <sup>a</sup></td><td rowspan="1" colspan="1">4.62 <sup>b</sup></td><td rowspan="1" colspan="1">4.06 <sup>c</sup></td><td rowspan="1" colspan="1">4.88 <sup>a</sup></td><td rowspan="1" colspan="1">4.82 <sup>b</sup></td><td rowspan="1" colspan="1">4.12 <sup>c</sup></td></tr><tr><td rowspan="1" colspan="1">
                      <abbrev xmlns:xlink="http://www.w3.org/1999/xlink" xlink:title="maximum width of the abdomen" id="ABBRID0ECYBG" xlink:type="simple">MWA</abbrev>
                    </td><td rowspan="1" colspan="1">
              <bold>6.22</bold> <sup>a</sup></td><td rowspan="1" colspan="1">5.93 <sup>b</sup></td><td rowspan="1" colspan="1">6.03 <sup>c</sup></td><td rowspan="1" colspan="1">
              <bold>6.92</bold> <sup>a</sup></td><td rowspan="1" colspan="1">6.75 <sup>b</sup></td><td rowspan="1" colspan="1">6.56 <sup>c</sup></td></tr><tr><td rowspan="1" colspan="1">
                      <abbrev xmlns:xlink="http://www.w3.org/1999/xlink" xlink:title="1st antennal segments" id="ABBRID0ESZBG" xlink:type="simple">A1</abbrev>
                    </td><td rowspan="1" colspan="1">0.48 <sup>a</sup></td><td rowspan="1" colspan="1">0.38 <sup>b</sup></td><td rowspan="1" colspan="1">0.37 <sup>c</sup></td><td rowspan="1" colspan="1">0.45 <sup>a</sup></td><td rowspan="1" colspan="1">0.37 <sup>b</sup></td><td rowspan="1" colspan="1">0.38 <sup>c</sup></td></tr><tr><td rowspan="1" colspan="1">
                      <abbrev xmlns:xlink="http://www.w3.org/1999/xlink" xlink:title="2nd antennal segments" id="ABBRID0E31BG" xlink:type="simple">A2</abbrev>
                    </td><td rowspan="1" colspan="1">
              <bold>4.72</bold> <sup>a</sup></td><td rowspan="1" colspan="1">3.04 <sup>b</sup></td><td rowspan="1" colspan="1">3.28 <sup>c</sup></td><td rowspan="1" colspan="1">
              <bold>4.47</bold> <sup>a</sup></td><td rowspan="1" colspan="1">2.88 <sup>b</sup></td><td rowspan="1" colspan="1">3.18 <sup>c</sup></td></tr><tr><td rowspan="1" colspan="1">
                      <abbrev xmlns:xlink="http://www.w3.org/1999/xlink" xlink:title="3rd antennal segments" id="ABBRID0EK3BG" xlink:type="simple">A3</abbrev>
                    </td><td rowspan="1" colspan="1">2.68 <sup>a</sup></td><td rowspan="1" colspan="1">2.25 <sup>b</sup></td><td rowspan="1" colspan="1">2.32 <sup>c</sup></td><td rowspan="1" colspan="1">3.05 <sup>a</sup></td><td rowspan="1" colspan="1">1.94 <sup>b</sup></td><td rowspan="1" colspan="1">2.41 <sup>c</sup></td></tr><tr><td rowspan="1" colspan="1">
                      <abbrev xmlns:xlink="http://www.w3.org/1999/xlink" xlink:title="4th antennal segments" id="ABBRID0EU4BG" xlink:type="simple">A4</abbrev>
                    </td><td rowspan="1" colspan="1">1.05 <sup>a</sup></td><td rowspan="1" colspan="1">0.98 <sup>b</sup></td><td rowspan="1" colspan="1">1.54 <sup>c</sup></td><td rowspan="1" colspan="1">1.15 <sup>a</sup></td><td rowspan="1" colspan="1">0.94 <sup>b</sup></td><td rowspan="1" colspan="1">1.64 <sup>c</sup></td></tr></tbody></table><table-wrap-foot><fn><p>
            <abbrev xmlns:xlink="http://www.w3.org/1999/xlink" id="ABBRID0E55BG" xlink:type="simple">HL<def><p>: head length</p></def></abbrev>; <abbrev xmlns:xlink="http://www.w3.org/1999/xlink" id="ABBRID0EN6BG" xlink:type="simple">IE<def><p>: inner distance between eyes</p></def></abbrev>; <abbrev xmlns:xlink="http://www.w3.org/1999/xlink" id="ABBRID0E36BG" xlink:type="simple">AO<def><p>: anteocular distance</p></def></abbrev>; <abbrev xmlns:xlink="http://www.w3.org/1999/xlink" id="ABBRID0EKAAI" xlink:type="simple">PO<def><p>: postocular distance</p></def></abbrev> (excluding neck); <abbrev xmlns:xlink="http://www.w3.org/1999/xlink" id="ABBRID0EXAAI" xlink:type="simple">DE<def><p>: diameter of the eye</p></def></abbrev>; <abbrev xmlns:xlink="http://www.w3.org/1999/xlink" xlink:title="lengths of first rostral" id="ABBRID0EGBAI" xlink:type="simple">R1</abbrev>, <abbrev xmlns:xlink="http://www.w3.org/1999/xlink" xlink:title="lengths of second rostral" id="ABBRID0ESBAI" xlink:type="simple">R2</abbrev> and <abbrev xmlns:xlink="http://www.w3.org/1999/xlink" xlink:title="lengths of third rostral" id="ABBRID0E5BAI" xlink:type="simple">R3</abbrev>: lengths of first, second and third rostral; <abbrev xmlns:xlink="http://www.w3.org/1999/xlink" id="ABBRID0EKCAI" xlink:type="simple">TL<def><p>: total length of the triatomine</p></def></abbrev>; <abbrev xmlns:xlink="http://www.w3.org/1999/xlink" id="ABBRID0EZCAI" xlink:type="simple">MWT<def><p>: maximum width of the thorax</p></def></abbrev>; <abbrev xmlns:xlink="http://www.w3.org/1999/xlink" id="ABBRID0EIDAI" xlink:type="simple">MWA<def><p>: maximum width of the abdomen</p></def></abbrev>; <abbrev xmlns:xlink="http://www.w3.org/1999/xlink" xlink:title="1st antennal segments" id="ABBRID0EXDAI" xlink:type="simple">A1</abbrev>, <abbrev xmlns:xlink="http://www.w3.org/1999/xlink" xlink:title="2nd antennal segments" id="ABBRID0EDEAI" xlink:type="simple">A2</abbrev>, <abbrev xmlns:xlink="http://www.w3.org/1999/xlink" xlink:title="3rd antennal segments" id="ABBRID0EPEAI" xlink:type="simple">A3</abbrev> and <abbrev xmlns:xlink="http://www.w3.org/1999/xlink" xlink:title="4th antennal segments" id="ABBRID0E2EAI" xlink:type="simple">A4</abbrev>: 1<sup>st</sup>, 2<sup>nd</sup>, 3<sup>rd</sup>, and 4<sup>th</sup> antennal segments, respectively; a,b,c: Lower case letters indicate significant differences between specimens with Tukey's test: p &lt; 0,05. Values in bold indicate the main findings.</p></fn></table-wrap-foot></table-wrap><p>Head with apex (central longitudinal dorsal portion), which is elevated, straw yellow, and keel shaped. This keel-shaped section presents the same shape from the beginning of the clypeus to the posterior portion of the ocelli; thus, the border of the clypeus is visible around/from the gena and the jugum (1+1), which are located laterally. However, the gena begin before the beginning of the clypeus. Thus, the gena go toward the anteclypeus which are rounded. The species presents crystalline ocelli and eyes with black and yel<!--PageBreak--><!--PageBreak-->low ommatidia. The first and second segments of the antennae are yellow, whereas the posterior two thirds of the third segment are white, and the fourth segment is completely white. The species presents a second antennal segment that is significantly larger than the others (10.3 times larger than the first; 1.65 times larger than the third, and 4.3 times larger than the fourth) (Table <xref ref-type="table" rid="T1">1</xref>).</p><!--PageBreak--><p>At the juncture between the neck and the thorax, there is a ring that is anteriorly black and posteriorly yellow; the anterolateral angles (1+1) are yellow. The dorsal thorax (pronotum) is shaped like a trapezoid and surrounded by a yellow carina. There are two yellow submedian carinae running lengthwise around the pronotum, from the anterior portion to the posterior one. The submedian carina border three anterior <!--PageBreak-->lobes, each of which has a set of black spots, and three posterior lobes with two parallel black stripes on each that are connected to the set of black spots on the anterior lobes. The triangular scutellum is marked laterally and is very clear because of its black color. The internal portion is also triangular and yellow, and it is bordered by thick and obvious carina. When the wings are removed, the posterior portion (tip) of the scutellum covers 2/3 of the I urotergite process (Figs <xref ref-type="fig" rid="F4">4</xref>, <xref ref-type="fig" rid="F5">5</xref>).</p><p>From the ventral surface of the thorax, a prosternum with deep, well-defined stridulatory black sulcus is visible; in the posterior portion, it takes on a funnel shape and ends as a tip between the anterior pair of legs (Fig. <xref ref-type="fig" rid="F5">5</xref>). The mesosternum has two elevated black areas that are separated by a yellow depression. The border between the mesosternum and the metasternum is formed by a set of three elevated and prominent carinae. The two lateral carinae are black, and the central carina is yellow. These three carinae are curved backward. The central carina, which is elevated and prominent, possesses a semicircular depression in the central portion at the border with the metasternum. The metasternum is slightly rectangular in shape. The central portion is black and outlined by two yellow carinae (Fig. <xref ref-type="fig" rid="F6">6</xref>).</p><!--PageBreak--><p>The legs have an overall yellowish tone. The coxae have yellow and black spots; the trochanters are yellow and do not have spots; the femurs are yellow with black spots running lengthwise; the tibias are yellow except for the posterior sixth segment, which continues the black pattern of the tarsi (Fig. <xref ref-type="fig" rid="F2">2</xref>).</p><p>The ventral surface of the abdomen is predominantly yellow, with three sets of black stripes: one on the central longitudinal portion and (2+2) on the side portions above the connectives (Fig. <xref ref-type="fig" rid="F2">2</xref>). The first abdominal segment has a longitudinal black spot between the two larger yellow spots. The second, third, fourth, and fifth ventral abdominal segments possess (1+1) curved sets of dark brown spots. These spots begin at the anterior dividing line and extend diagonally along the central portion of the segments (Fig. <xref ref-type="fig" rid="F2">2</xref>). The dorsal connective includes yellow and black spots that cover half of each segment. They are wide in the anterior portion and become thinner in the inner posterior portion. The black spot of the connective of the sixth segment is smaller than those of the fifth, fourth, third, and second segments (Fig. <xref ref-type="fig" rid="F2">2</xref>). The first tergite, which is visible when the wings are removed, is essentially formed by two parts. The anterior portion has a striated cuticula that contrasts with the surrounding smooth cuticula and which is triangular in shape on its upper level. It possesses a clearly defined transverse sulcus. The second portion is posterior to the first and is at a lower level. It consists of a set of transverse and straight fringes (Fig. <xref ref-type="fig" rid="F5">5</xref>).</p><p>When the male genitalia is seen from the dorsal surface, it is clear that the <abbrev xmlns:xlink="http://www.w3.org/1999/xlink" id="ABBRID0EKHAI" xlink:type="simple"><def><p>phallus </p></def>(P)</abbrev> is formed by an <abbrev xmlns:xlink="http://www.w3.org/1999/xlink" id="ABBRID0EQHAI" xlink:type="simple"><def><p>endosoma </p></def>(En)</abbrev>, by the <abbrev xmlns:xlink="http://www.w3.org/1999/xlink" id="ABBRID0E6HAI" xlink:type="simple"><def><p>median extension of the basal plate </p></def>(EPlb)</abbrev>, and by the <abbrev xmlns:xlink="http://www.w3.org/1999/xlink" id="ABBRID0EQIAI" xlink:type="simple"><def><p>basal piece itself </p></def>(Plb)</abbrev>. When seen from the ventral surface, the <abbrev xmlns:xlink="http://www.w3.org/1999/xlink" id="ABBRID0EBJAI" xlink:type="simple"><def><p>phallus </p></def>(P)</abbrev> is formed by the <abbrev xmlns:xlink="http://www.w3.org/1999/xlink" id="ABBRID0EHJAI" xlink:type="simple"><def><p>conjunctiva </p></def>(Cj)</abbrev>, the <abbrev xmlns:xlink="http://www.w3.org/1999/xlink" id="ABBRID0EWJAI" xlink:type="simple"><def><p>phallosoma </p></def>(ph)</abbrev>, the <abbrev xmlns:xlink="http://www.w3.org/1999/xlink" id="ABBRID0E6JAI" xlink:type="simple"><def><p>phallosoma process </p></def>(PrPh)</abbrev>, the <abbrev xmlns:xlink="http://www.w3.org/1999/xlink" id="ABBRID0EOKAI" xlink:type="simple"><def><p>median extension of the basal piece </p></def>(EPlb)</abbrev>, the <abbrev xmlns:xlink="http://www.w3.org/1999/xlink" id="ABBRID0E6KAI" xlink:type="simple"><def><p>gonopore process </p></def>(PrG)</abbrev>, and the <abbrev xmlns:xlink="http://www.w3.org/1999/xlink" id="ABBRID0EMLAI" xlink:type="simple"><def><p>basal piece </p></def>(Plb)</abbrev>. When seen from the lateral surface, the phallus is formed by the <abbrev xmlns:xlink="http://www.w3.org/1999/xlink" id="ABBRID0E4LAI" xlink:type="simple"><def><p>conjunctiva </p></def>(Cj)</abbrev>, the <abbrev xmlns:xlink="http://www.w3.org/1999/xlink" id="ABBRID0EMMAI" xlink:type="simple"><def><p>endosoma </p></def>(En)</abbrev>, the <abbrev xmlns:xlink="http://www.w3.org/1999/xlink" id="ABBRID0E2MAI" xlink:type="simple"><def><p>median extension of the basal piece </p></def>(EPlb)</abbrev>, the <abbrev xmlns:xlink="http://www.w3.org/1999/xlink" id="ABBRID0EMNAI" xlink:type="simple"><def><p>basal piece itself </p></def>(Plb)</abbrev>, the <abbrev xmlns:xlink="http://www.w3.org/1999/xlink" id="ABBRID0E4NAI" xlink:type="simple"><def><p>phallosoma </p></def>(Ph)</abbrev>, and the <abbrev xmlns:xlink="http://www.w3.org/1999/xlink" id="ABBRID0EKOAI" xlink:type="simple"><def><p>phallosoma process </p></def>(PrPh)</abbrev> (Fig. <xref ref-type="fig" rid="F8">8</xref>).</p><p>The dorsal surface of the external female genitalia was examined using <abbrev xmlns:xlink="http://www.w3.org/1999/xlink" id="ABBRID0E6OAI" xlink:type="simple"><def><p>scanning electron microscopy </p></def>(SEM)</abbrev>, which showed that the seventh segment is separated from the eighth segment by a slightly irregular line and forms (1+1) triangular tips at the border between the connective and the eighth segment. The eighth segment is trapezoid shaped. The ninth segment appears as a protrusion. The tenth segment appears as a small curve in the central portion where it delimits with the eighth segment (Fig. <xref ref-type="fig" rid="F9">9</xref>)</p><p>From the posterior surface, (1+1) appendages can be seen on the border between the eighth and ninth segments. The tenth segment is semicircular in shape with a pronounced central slit in the shape of an upside-down V and with (1+1) protrusions at the posterior edge of the gonocoxite 8. Display is also a (1+1) gonocoxite 8 and a (1+1) gonapophysis 8 (Fig. <xref ref-type="fig" rid="F10">10</xref>).</p><p>From the ventral surface, the lateral portions of the line that divides the seventh segment and the gonocoxites 8 and the gonapophysis 8 are curved, and the line then forms small (1+1) ascending curves and a slight depression in the central portion. The ninth segment forms (1+1) lateral flaps at the border with the tenth segment and presents transverse slits at the sub-intermediate position (1+1). The transverse slits then <!--PageBreak-->form into two triangles, whose tips are separated in the central portion. The tenth segment is the outer edge of the external female genitalia and is presented as a narrow curved and convex band (Fig. <xref ref-type="fig" rid="F11">11</xref>).</p><p>The egg shells measure 1.59 mm in length and 0.71 mm in width. They present prominent collar and chorial rim (Fig. <xref ref-type="fig" rid="F12">12</xref> and Table <xref ref-type="table" rid="T2">2</xref>). The exochorion cells are clear<!--PageBreak--><!--PageBreak-->ly demarcated, with internal granulations organized into a circle. The follicular tubes of each exochorion cell do not differ in diameter (Fig. <xref ref-type="fig" rid="F13">13</xref>).</p><table-wrap id="T2" position="float" orientation="portrait"><label>Table 2.</label><caption><p>Mean of measurements (mm) of 13 eggs of <italic><tp:taxon-name><tp:taxon-name-part taxon-name-part-type="genus">Rhodnius</tp:taxon-name-part> <tp:taxon-name-part taxon-name-part-type="species">marabaensis</tp:taxon-name-part></tp:taxon-name></italic> sp. n., <italic><tp:taxon-name><tp:taxon-name-part taxon-name-part-type="genus">Rhodnius</tp:taxon-name-part> <tp:taxon-name-part taxon-name-part-type="species">prolixus</tp:taxon-name-part></tp:taxon-name></italic>, and <italic><tp:taxon-name><tp:taxon-name-part taxon-name-part-type="genus">Rhodnius</tp:taxon-name-part> <tp:taxon-name-part taxon-name-part-type="species">robustus</tp:taxon-name-part></tp:taxon-name></italic>.</p></caption><table id="TID0E3GAI" rules="all"><tbody><tr><th rowspan="1" colspan="1">Measurement</th><th rowspan="1" colspan="1">
              <italic><tp:taxon-name><tp:taxon-name-part taxon-name-part-type="genus">Rhodnius</tp:taxon-name-part> <tp:taxon-name-part taxon-name-part-type="species">marabaensis</tp:taxon-name-part></tp:taxon-name></italic>
            </th><th rowspan="1" colspan="1">
              <italic><tp:taxon-name><tp:taxon-name-part taxon-name-part-type="genus">Rhodnius</tp:taxon-name-part> <tp:taxon-name-part taxon-name-part-type="species">prolixus</tp:taxon-name-part></tp:taxon-name></italic>
            </th><th rowspan="1" colspan="1">
              <italic><tp:taxon-name><tp:taxon-name-part taxon-name-part-type="genus">Rhodnius</tp:taxon-name-part> <tp:taxon-name-part taxon-name-part-type="species">robustus</tp:taxon-name-part></tp:taxon-name></italic>
            </th></tr><tr><td rowspan="1" colspan="1">L (mm)</td><td rowspan="1" colspan="1">1.54 ± 0.04 <sup>a</sup></td><td rowspan="1" colspan="1">1.73 ± 0.02 <sup>b</sup></td><td rowspan="1" colspan="1">1.61 ± 0.04 <sup>c</sup></td></tr><tr><td rowspan="1" colspan="1">W (mm)</td><td rowspan="1" colspan="1">0.87 ± 0.01 <sup>a</sup></td><td rowspan="1" colspan="1">0.71 ± 0.06 <sup>b</sup></td><td rowspan="1" colspan="1">0.93 ± 0.01 <sup>c</sup></td></tr><tr><td rowspan="1" colspan="1">
                      <abbrev xmlns:xlink="http://www.w3.org/1999/xlink" xlink:title="opening of operculum" id="ABBRID0EXUAI" xlink:type="simple">Oo</abbrev> (mm)</td><td rowspan="1" colspan="1">0.49 ± 0.01 <sup>a</sup></td><td rowspan="1" colspan="1">0.67 ± 0.01 <sup>b</sup></td><td rowspan="1" colspan="1">0.73 ± 0.01 <sup>c</sup></td></tr></tbody></table><table-wrap-foot><fn><p>
            <abbrev xmlns:xlink="http://www.w3.org/1999/xlink" id="ABBRID0ETVAI" xlink:type="simple">L<def><p>: length</p></def></abbrev> (40×); <abbrev xmlns:xlink="http://www.w3.org/1999/xlink" id="ABBRID0EZVAI" xlink:type="simple">W<def><p>: width</p></def></abbrev> (40×); <abbrev xmlns:xlink="http://www.w3.org/1999/xlink" id="ABBRID0E6VAI" xlink:type="simple">Oo<def><p>: opening of operculum</p></def></abbrev> (80×); a,b,c: Lower case letters indicate significant differences between specimens with Tukey's test: p &lt; 0,05.</p></fn></table-wrap-foot></table-wrap><p>The molecular study shown the same haplotype for the find sequences of the <abbrev xmlns:xlink="http://www.w3.org/1999/xlink" xlink:title="cytochrome b" id="ABBRID0EOWAI" xlink:type="simple">cyt-b</abbrev> (693 <abbrev xmlns:xlink="http://www.w3.org/1999/xlink" xlink:title="base pairs" id="ABBRID0ERWAI" xlink:type="simple">bp</abbrev>) and the evaluation by BLAST have shown that <italic><tp:taxon-name><tp:taxon-name-part taxon-name-part-type="genus">Rhodnius</tp:taxon-name-part> <tp:taxon-name-part taxon-name-part-type="species">marabaensis</tp:taxon-name-part></tp:taxon-name></italic> sp. n. is closely related to <italic><tp:taxon-name><tp:taxon-name-part taxon-name-part-type="genus">Rhodnius</tp:taxon-name-part> <tp:taxon-name-part taxon-name-part-type="species">robustus</tp:taxon-name-part></tp:taxon-name></italic> and <italic><tp:taxon-name><tp:taxon-name-part taxon-name-part-type="genus">Rhodnius</tp:taxon-name-part> <tp:taxon-name-part taxon-name-part-type="species">prolixus</tp:taxon-name-part></tp:taxon-name></italic> (until 99% and 94% of identity, respectively).</p></tp:treatment-sec><tp:treatment-sec><!--Section generated to contain objects referenced in tp:taxon-treatment.--><fig id="F1" position="float" orientation="portrait"><label>Figure 1.</label><caption><p>Localization of Marabá- PA where <italic><tp:taxon-name><tp:taxon-name-part taxon-name-part-type="genus">Rhodnius</tp:taxon-name-part> <tp:taxon-name-part taxon-name-part-type="species">marabaensis</tp:taxon-name-part></tp:taxon-name></italic> sp. n. specimens were collected (<named-content xmlns:xlink="http://www.w3.org/1999/xlink" content-type="dwc:verbatimCoordinates" xlink:type="simple"><named-content content-type="geo-json" specific-use="{&#34;type&#34;:&#34;Point&#34;,&#34;coordinates&#34;:[-49.123333,-5.365000]}" id="NCID0EYPAC" xlink:type="simple">05°21'54"S, 49°07'24"W</named-content></named-content>).</p></caption><graphic xmlns:xlink="http://www.w3.org/1999/xlink" xlink:href="zookeys-621-045-g001.jpg" position="float" orientation="portrait" xlink:type="simple" id="oo_104985.jpg"/></fig><fig id="F3" position="float" orientation="portrait"><label>Figure 3.</label><caption><p>Head of <italic><tp:taxon-name><tp:taxon-name-part taxon-name-part-type="genus">Rhodnius</tp:taxon-name-part> <tp:taxon-name-part taxon-name-part-type="species">marabaensis</tp:taxon-name-part></tp:taxon-name></italic> sp. n. (<bold>A</bold>), <italic><tp:taxon-name><tp:taxon-name-part taxon-name-part-type="genus">Rhodnius</tp:taxon-name-part> <tp:taxon-name-part taxon-name-part-type="species">prolixus</tp:taxon-name-part></tp:taxon-name></italic> (<bold>B</bold>), <italic><tp:taxon-name><tp:taxon-name-part taxon-name-part-type="genus">Rhodnius</tp:taxon-name-part> <tp:taxon-name-part taxon-name-part-type="species">robustus</tp:taxon-name-part></tp:taxon-name></italic> (<bold>C</bold>). <abbrev xmlns:xlink="http://www.w3.org/1999/xlink" id="ABBRID0EIPAE" xlink:type="simple">V<def><p>: vertice</p></def></abbrev>; <abbrev xmlns:xlink="http://www.w3.org/1999/xlink" id="ABBRID0EOPAE" xlink:type="simple">C<def><p>: clypeus</p></def></abbrev>; <abbrev xmlns:xlink="http://www.w3.org/1999/xlink" id="ABBRID0EUPAE" xlink:type="simple">AC<def><p>: anteclypeus</p></def></abbrev>.</p></caption><graphic xmlns:xlink="http://www.w3.org/1999/xlink" xlink:href="zookeys-621-045-g003.jpg" position="float" orientation="portrait" xlink:type="simple" id="oo_104987.jpg"/></fig><fig id="F5" position="float" orientation="portrait"><label>Figure 5.</label><caption><p>Thorax ventral of <italic><tp:taxon-name><tp:taxon-name-part taxon-name-part-type="genus">Rhodnius</tp:taxon-name-part> <tp:taxon-name-part taxon-name-part-type="species">marabaensis</tp:taxon-name-part></tp:taxon-name></italic> sp. n. (<bold>A</bold>), <italic><tp:taxon-name><tp:taxon-name-part taxon-name-part-type="genus">Rhodnius</tp:taxon-name-part> <tp:taxon-name-part taxon-name-part-type="species">prolixus</tp:taxon-name-part></tp:taxon-name></italic> (<bold>B</bold>), <italic><tp:taxon-name><tp:taxon-name-part taxon-name-part-type="genus">Rhodnius</tp:taxon-name-part> <tp:taxon-name-part taxon-name-part-type="species">robustus</tp:taxon-name-part></tp:taxon-name></italic> (<bold>C</bold>). <abbrev xmlns:xlink="http://www.w3.org/1999/xlink" id="ABBRID0E4WAE" xlink:type="simple">SS<def><p>: Stridulatory sulcus</p></def></abbrev>.</p></caption><graphic xmlns:xlink="http://www.w3.org/1999/xlink" xlink:href="zookeys-621-045-g005.jpg" position="float" orientation="portrait" xlink:type="simple" id="oo_104990.jpg"/></fig><fig id="F6" position="float" orientation="portrait"><label>Figure 6.</label><caption><p>Thorax ventral of <italic><tp:taxon-name><tp:taxon-name-part taxon-name-part-type="genus">Rhodnius</tp:taxon-name-part> <tp:taxon-name-part taxon-name-part-type="species">marabaensis</tp:taxon-name-part></tp:taxon-name></italic> sp. n. (<bold>A</bold>), <italic><tp:taxon-name><tp:taxon-name-part taxon-name-part-type="genus">Rhodnius</tp:taxon-name-part> <tp:taxon-name-part taxon-name-part-type="species">prolixus</tp:taxon-name-part></tp:taxon-name></italic> (<bold>B</bold>), <italic><tp:taxon-name><tp:taxon-name-part taxon-name-part-type="genus">Rhodnius</tp:taxon-name-part> <tp:taxon-name-part taxon-name-part-type="species">robustus</tp:taxon-name-part></tp:taxon-name></italic> (<bold>C</bold>). <abbrev xmlns:xlink="http://www.w3.org/1999/xlink" id="ABBRID0EAZAE" xlink:type="simple">ms<def><p>: mesosternum</p></def></abbrev>; <abbrev xmlns:xlink="http://www.w3.org/1999/xlink" id="ABBRID0ELZAE" xlink:type="simple">mt<def><p>: metasternum</p></def></abbrev>.</p></caption><graphic xmlns:xlink="http://www.w3.org/1999/xlink" xlink:href="zookeys-621-045-g006.jpg" position="float" orientation="portrait" xlink:type="simple" id="oo_104991.jpg"/></fig><fig id="F7" position="float" orientation="portrait"><label>Figure 7.</label><caption><p>Phallus of <italic><tp:taxon-name><tp:taxon-name-part taxon-name-part-type="genus">Rhodnius</tp:taxon-name-part> <tp:taxon-name-part taxon-name-part-type="species">marabaensis</tp:taxon-name-part></tp:taxon-name></italic> sp. n. (<bold>A</bold> dorsal view <bold>B</bold> ventral view <bold>C</bold> lateral view) and <italic><tp:taxon-name><tp:taxon-name-part taxon-name-part-type="genus">Rhodnius</tp:taxon-name-part> <tp:taxon-name-part taxon-name-part-type="species">robustus</tp:taxon-name-part></tp:taxon-name></italic> (<bold>D</bold> dorsal view <bold>E</bold> ventral view <bold>F</bold> lateral view). <abbrev xmlns:xlink="http://www.w3.org/1999/xlink" id="ABBRID0EK2AE" xlink:type="simple">Cj<def><p>: conjunctive</p></def></abbrev>; <abbrev xmlns:xlink="http://www.w3.org/1999/xlink" id="ABBRID0EZ2AE" xlink:type="simple">En<def><p>: endosome</p></def></abbrev>; <abbrev xmlns:xlink="http://www.w3.org/1999/xlink" id="ABBRID0EI3AE" xlink:type="simple">EPlb<def><p>: median extencion of basal plate</p></def></abbrev>; <abbrev xmlns:xlink="http://www.w3.org/1999/xlink" id="ABBRID0EZ3AE" xlink:type="simple">P<def><p>: phallus</p></def></abbrev>; <abbrev xmlns:xlink="http://www.w3.org/1999/xlink" id="ABBRID0E63AE" xlink:type="simple">Plb<def><p>: basal plate</p></def></abbrev>; <abbrev xmlns:xlink="http://www.w3.org/1999/xlink" id="ABBRID0EQ4AE" xlink:type="simple">PrG<def><p>: gonopore process</p></def></abbrev>; <abbrev xmlns:xlink="http://www.w3.org/1999/xlink" id="ABBRID0E44AE" xlink:type="simple">PrPh<def><p>: phallossoma process</p></def></abbrev>; <abbrev xmlns:xlink="http://www.w3.org/1999/xlink" id="ABBRID0EM5AE" xlink:type="simple">Ph<def><p>: phallosoma</p></def></abbrev>.</p></caption><graphic xmlns:xlink="http://www.w3.org/1999/xlink" xlink:href="zookeys-621-045-g007.jpg" position="float" orientation="portrait" xlink:type="simple" id="oo_104992.jpg"/></fig><fig id="F10" position="float" orientation="portrait"><label>Figure 10.</label><caption><p>Female external genitalia, posterior side of <italic><tp:taxon-name><tp:taxon-name-part taxon-name-part-type="genus">Rhodnius</tp:taxon-name-part> <tp:taxon-name-part taxon-name-part-type="species">marabaensis</tp:taxon-name-part></tp:taxon-name></italic> sp. n. (<bold>A</bold>), <italic><tp:taxon-name><tp:taxon-name-part taxon-name-part-type="genus">Rhodnius</tp:taxon-name-part> <tp:taxon-name-part taxon-name-part-type="species">prolixus</tp:taxon-name-part></tp:taxon-name></italic> (<bold>B</bold>), <italic><tp:taxon-name><tp:taxon-name-part taxon-name-part-type="genus">Rhodnius</tp:taxon-name-part> <tp:taxon-name-part taxon-name-part-type="species">robustus</tp:taxon-name-part></tp:taxon-name></italic> (<bold>C</bold>). <abbrev xmlns:xlink="http://www.w3.org/1999/xlink" id="ABBRID0ESFAG" xlink:type="simple">Ap<def><p>: appendices</p></def></abbrev>; <abbrev xmlns:xlink="http://www.w3.org/1999/xlink" id="ABBRID0E4FAG" xlink:type="simple">Gc 8<def><p>: gonocoxite VIII</p></def></abbrev>; <abbrev xmlns:xlink="http://www.w3.org/1999/xlink" id="ABBRID0EMGAG" xlink:type="simple">Gp 8<def><p>: gonaphofyse VIII</p></def></abbrev>; VII, VIII, IX: tergites; X: segment.</p></caption><graphic xmlns:xlink="http://www.w3.org/1999/xlink" xlink:href="zookeys-621-045-g010.jpg" position="float" orientation="portrait" xlink:type="simple" id="oo_104995.jpg"/></fig><fig id="F11" position="float" orientation="portrait"><label>Figure 11.</label><caption><p>Female external genitalia, ventral side of <italic><tp:taxon-name><tp:taxon-name-part taxon-name-part-type="genus">Rhodnius</tp:taxon-name-part> <tp:taxon-name-part taxon-name-part-type="species">marabaensis</tp:taxon-name-part></tp:taxon-name></italic> sp. n. (<bold>A</bold>), <italic><tp:taxon-name><tp:taxon-name-part taxon-name-part-type="genus">Rhodnius</tp:taxon-name-part> <tp:taxon-name-part taxon-name-part-type="species">prolixus</tp:taxon-name-part></tp:taxon-name></italic> (<bold>B</bold>), <italic><tp:taxon-name><tp:taxon-name-part taxon-name-part-type="genus">Rhodnius</tp:taxon-name-part> <tp:taxon-name-part taxon-name-part-type="species">robustus</tp:taxon-name-part></tp:taxon-name></italic> (<bold>C</bold>). <abbrev xmlns:xlink="http://www.w3.org/1999/xlink" id="ABBRID0ETIAG" xlink:type="simple">Gc 8<def><p>: gonocoxite VIII</p></def></abbrev>; <abbrev xmlns:xlink="http://www.w3.org/1999/xlink" id="ABBRID0ECJAG" xlink:type="simple">Gc 9<def><p>: gonocoxite IX</p></def></abbrev>; <abbrev xmlns:xlink="http://www.w3.org/1999/xlink" id="ABBRID0ENJAG" xlink:type="simple">Gp 8<def><p>: gonapofhyse VIII</p></def></abbrev>; VII, IX: esternites; X: segment.</p></caption><graphic xmlns:xlink="http://www.w3.org/1999/xlink" xlink:href="zookeys-621-045-g011.jpg" position="float" orientation="portrait" xlink:type="simple" id="oo_104996.jpg"/></fig><fig id="F12" position="float" orientation="portrait"><label>Figure 12.</label><caption><p>Eggs general vision of <italic><tp:taxon-name><tp:taxon-name-part taxon-name-part-type="genus">Rhodnius</tp:taxon-name-part> <tp:taxon-name-part taxon-name-part-type="species">marabaensis</tp:taxon-name-part></tp:taxon-name></italic> sp. n. (<bold>A</bold>), <italic><tp:taxon-name><tp:taxon-name-part taxon-name-part-type="genus">Rhodnius</tp:taxon-name-part> <tp:taxon-name-part taxon-name-part-type="species">prolixus</tp:taxon-name-part></tp:taxon-name></italic> (<bold>B</bold>), <italic><tp:taxon-name><tp:taxon-name-part taxon-name-part-type="genus">Rhodnius</tp:taxon-name-part> <tp:taxon-name-part taxon-name-part-type="species">robustus</tp:taxon-name-part></tp:taxon-name></italic> (<bold>C</bold>). <abbrev xmlns:xlink="http://www.w3.org/1999/xlink" id="ABBRID0EULAG" xlink:type="simple">cl<def><p>: colar</p></def></abbrev>; <abbrev xmlns:xlink="http://www.w3.org/1999/xlink" id="ABBRID0E6LAG" xlink:type="simple">cr<def><p>: chorial rim</p></def></abbrev>; <abbrev xmlns:xlink="http://www.w3.org/1999/xlink" id="ABBRID0EKMAG" xlink:type="simple">ex<def><p>: exochorium</p></def></abbrev>; <abbrev xmlns:xlink="http://www.w3.org/1999/xlink" id="ABBRID0EVMAG" xlink:type="simple">nk<def><p>: neck</p></def></abbrev>; <abbrev xmlns:xlink="http://www.w3.org/1999/xlink" id="ABBRID0EANAG" xlink:type="simple">op<def><p>: operculum</p></def></abbrev>.</p></caption><graphic xmlns:xlink="http://www.w3.org/1999/xlink" xlink:href="zookeys-621-045-g012.jpg" position="float" orientation="portrait" xlink:type="simple" id="oo_104997.jpg"/></fig><fig id="F13" position="float" orientation="portrait"><label>Figure 13.</label><caption><p>Egg exochorium detail of <italic><tp:taxon-name><tp:taxon-name-part taxon-name-part-type="genus">Rhodnius</tp:taxon-name-part> <tp:taxon-name-part taxon-name-part-type="species">marabaensis</tp:taxon-name-part></tp:taxon-name></italic> sp. n. (<bold>A</bold>), <italic><tp:taxon-name><tp:taxon-name-part taxon-name-part-type="genus">Rhodnius</tp:taxon-name-part> <tp:taxon-name-part taxon-name-part-type="species">prolixus</tp:taxon-name-part></tp:taxon-name></italic> (<bold>B</bold>), <italic><tp:taxon-name><tp:taxon-name-part taxon-name-part-type="genus">Rhodnius</tp:taxon-name-part> <tp:taxon-name-part taxon-name-part-type="species">robustus</tp:taxon-name-part></tp:taxon-name></italic> (<bold>C</bold>). <abbrev xmlns:xlink="http://www.w3.org/1999/xlink" id="ABBRID0EDPAG" xlink:type="simple">ec<def><p>: exochorium cell</p></def></abbrev>; <abbrev xmlns:xlink="http://www.w3.org/1999/xlink" id="ABBRID0EOPAG" xlink:type="simple">ft<def><p>: follicular tubes</p></def></abbrev>; <abbrev xmlns:xlink="http://www.w3.org/1999/xlink" id="ABBRID0EZPAG" xlink:type="simple">ll<def><p>: limiting line</p></def></abbrev>.</p></caption><graphic xmlns:xlink="http://www.w3.org/1999/xlink" xlink:href="zookeys-621-045-g013.jpg" position="float" orientation="portrait" xlink:type="simple" id="oo_104998.jpg"/></fig><fig id="F4" position="float" orientation="portrait"><label>Figure 4.</label><caption><p>Escutellum and process of I urotergit of <italic><tp:taxon-name><tp:taxon-name-part taxon-name-part-type="genus">Rhodnius</tp:taxon-name-part> <tp:taxon-name-part taxon-name-part-type="species">marabaensis</tp:taxon-name-part></tp:taxon-name></italic> sp. n. (<bold>A</bold>), <italic><tp:taxon-name><tp:taxon-name-part taxon-name-part-type="genus">Rhodnius</tp:taxon-name-part> <tp:taxon-name-part taxon-name-part-type="species">prolixus</tp:taxon-name-part></tp:taxon-name></italic> (<bold>B</bold>), <italic><tp:taxon-name><tp:taxon-name-part taxon-name-part-type="genus">Rhodnius</tp:taxon-name-part> <tp:taxon-name-part taxon-name-part-type="species">robustus</tp:taxon-name-part></tp:taxon-name></italic> (<bold>C</bold>). <abbrev xmlns:xlink="http://www.w3.org/1999/xlink" id="ABBRID0EXRAE" xlink:type="simple">pr<def><p>: pronotum</p></def></abbrev>; <abbrev xmlns:xlink="http://www.w3.org/1999/xlink" id="ABBRID0ECSAE" xlink:type="simple">sc<def><p>: escutelum</p></def></abbrev>; <abbrev xmlns:xlink="http://www.w3.org/1999/xlink" id="ABBRID0ENSAE" xlink:type="simple">sb<def><p>: semi- circular base</p></def></abbrev>; <abbrev xmlns:xlink="http://www.w3.org/1999/xlink" id="ABBRID0EYSAE" xlink:type="simple">sg<def><p>: glabrous space</p></def></abbrev>; <abbrev xmlns:xlink="http://www.w3.org/1999/xlink" id="ABBRID0EDTAE" xlink:type="simple">cd<def><p>: central depression</p></def></abbrev>; <abbrev xmlns:xlink="http://www.w3.org/1999/xlink" id="ABBRID0EOTAE" xlink:type="simple">le<def><p>: lateral edge</p></def></abbrev>; <abbrev xmlns:xlink="http://www.w3.org/1999/xlink" id="ABBRID0EZTAE" xlink:type="simple">ap<def><p>: apex of escutelum</p></def></abbrev>; <abbrev xmlns:xlink="http://www.w3.org/1999/xlink" id="ABBRID0EEUAE" xlink:type="simple">pu<def><p>: process of I urotergit</p></def></abbrev>; <abbrev xmlns:xlink="http://www.w3.org/1999/xlink" id="ABBRID0EPUAE" xlink:type="simple">tg<def><p>: transverse groove</p></def></abbrev>; <abbrev xmlns:xlink="http://www.w3.org/1999/xlink" id="ABBRID0E1UAE" xlink:type="simple">fr<def><p>: fringe</p></def></abbrev>.</p></caption><graphic xmlns:xlink="http://www.w3.org/1999/xlink" xlink:href="zookeys-621-045-g004.jpg" position="float" orientation="portrait" xlink:type="simple" id="oo_104988.jpg"/></fig><fig id="F2" position="float" orientation="portrait"><label>Figure 2.</label><caption><p>
          <italic><tp:taxon-name><tp:taxon-name-part taxon-name-part-type="genus">Rhodnius</tp:taxon-name-part> <tp:taxon-name-part taxon-name-part-type="species">marabaensis</tp:taxon-name-part></tp:taxon-name></italic> sp. n. female (<bold>A</bold> dorsal side <bold>B</bold> ventral side); <italic><tp:taxon-name><tp:taxon-name-part taxon-name-part-type="genus">Rhodnius</tp:taxon-name-part> <tp:taxon-name-part taxon-name-part-type="species">prolixus</tp:taxon-name-part></tp:taxon-name></italic> female (<bold>C</bold> dorsal side <bold>D</bold> ventral side); <italic><tp:taxon-name><tp:taxon-name-part taxon-name-part-type="genus">Rhodnius</tp:taxon-name-part> <tp:taxon-name-part taxon-name-part-type="species">robustus</tp:taxon-name-part></tp:taxon-name></italic> female (<bold>E</bold> dorsal side <bold>F</bold> ventral side).</p></caption><graphic xmlns:xlink="http://www.w3.org/1999/xlink" xlink:href="zookeys-621-045-g002.jpg" position="float" orientation="portrait" xlink:type="simple" id="oo_104986.jpg"/></fig><fig id="F8" position="float" orientation="portrait"><label>Figure 8.</label><caption><p>Median process of the pygophore of <italic><tp:taxon-name><tp:taxon-name-part taxon-name-part-type="genus">Rhodnius</tp:taxon-name-part> <tp:taxon-name-part taxon-name-part-type="species">marabaensis</tp:taxon-name-part></tp:taxon-name></italic> sp. n. (<bold>A</bold>), <italic><tp:taxon-name><tp:taxon-name-part taxon-name-part-type="genus">Rhodnius</tp:taxon-name-part> <tp:taxon-name-part taxon-name-part-type="species">prolixus</tp:taxon-name-part></tp:taxon-name></italic> (<bold>B</bold>), <italic><tp:taxon-name><tp:taxon-name-part taxon-name-part-type="genus">Rhodnius</tp:taxon-name-part> <tp:taxon-name-part taxon-name-part-type="species">robustus</tp:taxon-name-part></tp:taxon-name></italic> (<bold>C</bold>). <abbrev xmlns:xlink="http://www.w3.org/1999/xlink" id="ABBRID0EUAAG" xlink:type="simple">gp<def><p>: gross point</p></def></abbrev>: <abbrev xmlns:xlink="http://www.w3.org/1999/xlink" id="ABBRID0E6AAG" xlink:type="simple">nb<def><p>: narrow triangular base</p></def></abbrev>; <abbrev xmlns:xlink="http://www.w3.org/1999/xlink" id="ABBRID0EKBAG" xlink:type="simple">sp<def><p>: slender point</p></def></abbrev>; <abbrev xmlns:xlink="http://www.w3.org/1999/xlink" id="ABBRID0EXBAG" xlink:type="simple">wb<def><p>: wide triangular base</p></def></abbrev>.</p></caption><graphic xmlns:xlink="http://www.w3.org/1999/xlink" xlink:href="zookeys-621-045-g008.jpg" position="float" orientation="portrait" xlink:type="simple" id="oo_104993.jpg"/></fig><fig id="F9" position="float" orientation="portrait"><label>Figure 9.</label><caption><p>Female external genitalia, dorsal side of <italic><tp:taxon-name><tp:taxon-name-part taxon-name-part-type="genus">Rhodnius</tp:taxon-name-part> <tp:taxon-name-part taxon-name-part-type="species">marabaensis</tp:taxon-name-part></tp:taxon-name></italic> sp. n. (<bold>A</bold>), <italic><tp:taxon-name><tp:taxon-name-part taxon-name-part-type="genus">Rhodnius</tp:taxon-name-part> <tp:taxon-name-part taxon-name-part-type="species">prolixus</tp:taxon-name-part></tp:taxon-name></italic> (<bold>B</bold>), <italic><tp:taxon-name><tp:taxon-name-part taxon-name-part-type="genus">Rhodnius</tp:taxon-name-part> <tp:taxon-name-part taxon-name-part-type="species">robustus</tp:taxon-name-part></tp:taxon-name></italic> (<bold>C</bold>). VI, VII, VIII, IX, X, tergites.</p></caption><graphic xmlns:xlink="http://www.w3.org/1999/xlink" xlink:href="zookeys-621-045-g009.jpg" position="float" orientation="portrait" xlink:type="simple" id="oo_104994.jpg"/></fig></tp:treatment-sec></tp:taxon-treatment>
